# Supplementary material for: Thyroid Hormone Signaling in Embryonic Stem Cells: Crosstalk with the Retinoic Acid Pathway
Source: Int J Mol Sci. 2020 Nov 25;21(23):8945. doi: 10.3390/ijms21238945 (PMC7728128; doi:10.3390/ijms21238945)
Supplement: Supplementary file 1 [file ijms-21-08945-s001.zip]

Archive with 12 entries (9 files):
- Supplemental material copia/
- Supplemental material copia/Table-S2.xlsx
- __MACOSX/
- __MACOSX/Supplemental material copia/
- __MACOSX/Supplemental material copia/._Table-S2.xlsx
- Supplemental material copia/Table-S1.xlsx
- __MACOSX/Supplemental material copia/._Table-S1.xlsx
- Supplemental material copia/.DS_Store
- __MACOSX/Supplemental material copia/._.DS_Store
- Supplemental material copia/ijms-1001422-Supplemental Figure-corrected-proof.doc
- __MACOSX/Supplemental material copia/._ijms-1001422-Supplemental Figure-corrected-proof.doc
- __MACOSX/._Supplemental material copia
