# Supplementary material for: Thyroid Hormone Signaling in Embryonic Stem Cells: Crosstalk with the Retinoic Acid Pathway
Source: Int J Mol Sci. 2020 Nov 25;21(23):8945. doi: 10.3390/ijms21238945 (PMC7728128; doi:10.3390/ijms21238945)
Supplement: Supplementary file 1 [file ijms-21-08945-s001.zip › Supplemental material copia/Table-S2.xlsx]

## Sheet: input1-KEGG_Results-GeneCodis4
Supplementary Table 2. Pathway enrichment analysis
term	annotation	term_genes_found	input_size	term_genes	genes_universe	hyp_pval	hyp_pval_adj	genes
Thyroid hormone signaling pathway	rno04919	7	21	125	9415	0.000612043	0.0269299	Esr1,Thrb,Ncoa2,Rxrg,Med12,Med24,Ncor1
Endocrine resistance	rno01522	4	21	95	9415	510456000000	0.001123	Esr2,Esr1,Gper1,Ncor1
Estrogen signaling pathway	rno04915	4	21	141	9415	0.000236646	0.00347081	Esr2,Esr1,Gper1,Ncoa2
PPAR signaling pathway	rno03320	3	21	88	9415	0.0009291169999999999	0.010220299999999998	Rxrg,Ppara,Pparg
Circadian rhythm	rno04710	2	21	31	9415	0.00211919	0.0186489	Rora,Nr1d1
Thyroid cancer	rno05216	2	21	38	9415	0.00317388	0.023275099999999996	Rxrg,Pparg
Pathways in cancer	rno05200	5	21	556	9415	0.0065118	0.040931300000000004	Esr2,Esr1,Rarb,Rxrg,Pparg
Non-small cell lung cancer	rno05223	2	21	70	9415	0.010445399999999999	0.0417817	Rarb,Rxrg
Prolactin signaling pathway	rno04917	2	21	78	9415	0.0128504	0.043493699999999996	Esr2,Esr1
Adipocytokine signaling pathway	rno04920	2	21	76	9415	0.012228399999999999	0.044837300000000004	Rxrg,Ppara
Endocrine and other factor-regulated calcium reabsorption	rno04961	2	21	62	9415	0.00826708	0.0454689	Esr1,Vdr
GnRH secretion	rno04929	2	21	66	9415	0.00932742	0.045600699999999994	Esr2,Gper1
Transcriptional misregulation in cancer	rno05202	3	21	207	9415	0.010402600000000001	0.0457715	Rxrg,Ncor1,Pparg
