# Supplementary material for: Thyroid Hormone Signaling in Embryonic Stem Cells: Crosstalk with the Retinoic Acid Pathway
Source: Int J Mol Sci. 2020 Nov 25;21(23):8945. doi: 10.3390/ijms21238945 (PMC7728128; doi:10.3390/ijms21238945)
Supplement: Supplementary file 1 [file ijms-21-08945-s001.zip › Supplemental material copia/Table-S1.xlsx]

## Sheet: Fold Regulation
Supplementary Table 1. List of genes and fold regulations
Position	Symbol	Up-Down Regulation (comparing to control group)
		Group 1		Group 2		Group 3
		Fold Regulation	Comments	Fold Regulation	Comments	Fold Regulation	Comments
A02	Ar	1.16	C	-1.19	C	1.79
A03	Arnt	1.03		1.09		1.80
A04	Brd8	-1.19		-1.57		2.05
A05	Cops2	1.04		1.52		1.10
A06	Crebbp	-1.23		-1.81		1.59
A07	Ddx5	1.03		1.23		1.23
A08	Esr1	1.32		1.05		2.02
A09	Esr2	-1.09		-1.51		5.89
A10	Esrra	-1.01		1.59		-1.47
A11	Esrrb	-1.06		-1.19		2.32
A12	Esrrg	1.16	C	-1.19	C	1.09	C
B01	Gper1	1.45		-1.45		2.29
B02	Hdac1	1.07		1.31		1.44
B03	Hdac2	1.02		1.27		1.49
B04	Hdac3	1.14		1.43		1.70
B05	Hdac4	-1.16		-1.37		1.26
B06	Hdac5	1.00		-1.24		1.35
B07	Hdac6	-1.25		-1.36		1.30
B08	Hdac7	-1.03		-1.11		1.53
B09	Hnf4a	-1.06		-1.67		2.34
B10	Itgb3bp	1.06		1.44		1.23
B11	Kat5	1.06		1.21		1.62
B12	Med1	1.03		-1.23		1.35
C01	Med11	1.00		1.45		1.29
C02	Med12	-1.04		-1.38		2.25
C03	Med13	-1.43		-1.76		1.68
C04	Med14	-1.25		-1.38		1.15
C05	Med16	1.01		-1.20		1.39
C06	Med17	-1.21		1.25		1.88
C07	Med24	-1.09		-1.49		2.03
C08	Med4	-1.16		-1.26		1.33
C09	Mta1	1.04		1.01		1.09
C10	Ncoa2	-1.17		-1.37		2.39
C11	Ncoa3	-1.34		-1.53		1.75
C12	Ncoa4	-1.17		-1.02		1.73
D01	Ncoa6	-1.32		-1.47		1.54
D02	Ncor1	-1.25		-1.53		2.06
D03	Ncor2	-1.49		-1.81		1.59
D04	Nfkb2	1.02		-1.14		1.29
D05	Nono	1.14		1.26		1.13
D06	Notch2	-1.39		-1.75		1.55
D07	Nr0b1	1.16	C	-1.19	C	1.09	C
D08	Nr0b2	1.18		-1.01		2.79
D09	Nr1d1	-1.53		-1.38		4.18	A
D10	Nr1d2	-1.36		-1.35		1.88
D11	Nr1h2	-1.09		-1.33		1.83
D12	Nr1h3	-1.08		-1.46		1.80
E01	Nr1h4	-1.12		-1.88		2.60
E02	Nr1i2	1.16	C	1.04		1.38
E03	Nr1i3	-2.84		-2.33		3.18
E04	Nr2c1	-1.28		-1.16		1.61
E05	Nr2c2	-1.20		-1.37		1.57
E06	Nr2f1	1.02		-1.40		2.69	A
E07	Nr2f2	-1.38		-1.22		2.30
E08	Nr2f6	-1.03		-1.45		1.19
E09	Nr3c1	-1.14		-1.04		1.07
E10	Nr3c2	1.40		-1.19	C	1.67
E11	Nr4a1	1.29		1.10		1.73
E12	Nr5a1	-1.40		-1.94		3.81
F01	Nr6a1	-1.01		1.17		1.21
F02	Nrip1	-1.36		-1.76		1.29	A
F03	Kat2b	-1.30		-1.09		1.38
F04	Pgr	1.16	C	-1.19	C	1.09	C
F05	Ppara	-1.33		-1.67		4.02	A
F06	Ppard	-1.07		-1.31		1.61
F07	Pparg	-1.50		-1.40		2.83
F08	Ppargc1a	1.16	C	-1.19	C	1.09	C
F09	Ppargc1b	-1.68		-1.47		1.58
F10	Psmc3	1.10		1.41		-1.15
F11	Psmc5	-1.12		1.04		1.03
F12	Rara	-1.13		-1.82		2.00
G01	Rarb	-1.38		-1.31		2.66
G02	Rbpjl	-1.02		-1.29		3.29	A
G03	Rbpjl2	-1.13		1.15		1.17
G04	Rora	-1.58		-1.53		2.36
G05	Rxra	-1.24		-1.57		1.13
G06	Rxrb	1.15		-1.16		1.89
G07	Rxrg	-1.31		-2.48		1.18
G08	Tgs1	-1.08		1.14		1.23
G09	Thra	1.06		-1.46		1.30
G10	Thrb	-1.82		-2.51		1.88
G11	Trip4	1.02		1.45		1.22
G12	Vdr	-2.21		-2.61		1.83
H01	Actb	-1.03		1.08		1.20
H02	B2m	-1.05		1.25		2.16
H03	Hprt1	1.02		1.75		1.07
H04	Ldha	1.12		1.39		-1.57
H05	Rplp1	1.03		-1.08		-1.21
Comments:
A: This gene's average threshold cycle is relatively high (> 30) in either the control or the test sample, and is reasonably low in the other sample (< 30).
These data mean that the gene's expression is relatively low in one sample and reasonably detected in the other sample suggesting that the actual fold-change value is at least as large as the calculated and reported fold-change result.
This fold-change result may also have greater variations if p value > 0.05; therefore, it is important to have a sufficient number of biological replicates to validate the result for this gene.
B: This gene's average threshold cycle is relatively high (> 30), meaning that its relative expression level is low, in both control and test samples, and the p-value for the fold-change is either unavailable or relatively high (p > 0.05).
This fold-change result may also have greater variations; therefore, it is important to have a sufficient number of biological replicates to validate the result for this gene.
C: This gene's average threshold cycle is either not determined or greater than the defined cut-off (deault 35), in both samples meaning that its expression was undetected, making this fold-change result erroneous and un-interpretable.
Fold Change & Fold Regulation:
Fold-Change (2^(- Delta Delta CT)) is the normalized gene expression (2^(- Delta CT)) in the Test Sample divided the normalized gene expression (2^(- Delta CT)) in the Control Sample.
Fold-Regulation represents fold-change results in a biologically meaningful way. Fold-change values greater than one indicate a positive- or an up-regulation, and the fold-regulation is equal to the fold-change.
Fold-change values less than one indicate a negative or down-regulation, and the fold-regulation is the negative inverse of the fold-change.
Fold-change and fold-regulation values greater than 2 are indicated in red; fold-change values less than 0.5 and fold-regulation values less than -2 are indicated in blue.
p-value:
The p values are calculated based on a Student's t-test of the replicate 2^(- Delta CT) values for each gene in the control group and treatment groups, and p values less than 0.05 are indicated in red.
